# Supplementary material for: The Gastrodia menghaiensis (Orchidaceae) genome provides new insights of orchid mycorrhizal interactions
Source: BMC Plant Biol. 2022 Apr 7;22:179. doi: 10.1186/s12870-022-03573-1 (PMC8988336; doi:10.1186/s12870-022-03573-1)
Supplement: Supplementary file 2 — Additional file 2. [file 12870_2022_3573_MOESM2_ESM.xlsx]

## Sheet: S1
Supplementary Table S1. Estimation of the G.menghaiensis genome based on K-mer 17
K-mer	K-mer number	K-mer Depth	Genome Size(Mbp)	Revised Genome Size(Mbp)	Heterozygous Ratio(%)	Repeat(%)
17	103817270768	105	988.74	978.36	0.1	65.08

## Sheet:  S2
Supplementary Table S2. The sequencing data size by various sequencing platform
Pair-end libraries	Insert size	Total data(G)	Read length(bp)	Sequence coverage(X)
Illumina reads	350bp	122.51	150	125.22
Pacbio reads	40kb	100.48	-	102.7
10X Genomics	-	129.04	150	131.9
Total	-	352.03	-	359.82

## Sheet:  S3
Supplementary Table S3. Summary of the final genome assembly of G.menghaiensis
Version	V0.1	V1.0
Data source	PacBio+Illumina+10X	V0.1+Hi-C
Total scaffolds	862837736	862862936
Number of Scaffolds	1595	1506
Scaffold N50(bp)	6824605	54123854
Scaffold L50	38	7
Scaffold N90(bp)	974461	11975509
Scaffold L90	149	18
Total contigs	859119479	859119479
Number of contigs	2180	2341
Contig N50(bp)	2370315	2018567
Contig L50	109	120
Contig N90(bp)	321280	263138
Contig L90	453	526

## Sheet:  S4
Supplementary Table S4. Coverage statistics of G.menghaiensis genome
		Percentage
Reads	Mapping rate (%)	0.9766
Genome	Average sequencing depth	128.38X
	Coverage (%)	0.9952
	Coverage at least 4X (%)	0.9935
	Coverage at least 10X (%)	0.9915
	Coverage at least 20X (%)	0.9881

## Sheet:  S5
Supplementary Table S5. The EST evaluation results of G.menghaiensis genome
Dataset	Number	total length(bp)	with >90% sequence in one scaffold		with >50% sequence in on scaffold
			Number	Percent(%)	Number	Percent(%)
>0bp	100217	53056324	98003	97.79	99844	99.63
>200bp	100067	52029223	97856	97.79	99695	99.63
>500bp	27986	30946634	27378	97.83	27885	99.64
>1K	10008	18686881	9840	98.32	9981	99.73
>2K	3011	9088545	2961	98.34	3005	99.8

## Sheet:  S6
Supplementary Table S6. Assessment the gene coverage rate using CEGMA
species	complete		complete+partial
	#Prots	%completeness	#Prots	%completeness
G.menghaiensis	212	85.48	232	93.55

## Sheet:  S7
Supplementary Table S7. BUSCO annotation assessment of G.menghaiensis genome
Species	Size (Mbp)	BUSCO annotation assessment results
G.menghaiensis	862.84M	C:67.9%[S:65.7%,D:2.2%],F:4.8%,M:27.3%,n:1440
G.elata	1.06G	C:71.3%[S:68.7%,D:2.6%],F:2.9%,M:25.8%,n:1440
A.shenzhenica	349M	C:82.9%[S:80.3%,D:2.6%],F:5.6%,M:11.5%,n:1440
D.officinale	1.1G	C:79.7%[S:76.2%,D:3.5%],F:7.0%,M:13.3%,n:1440
P.equestris	1.06G	C:74.0%[S:70.2%,D:3.8%],F:11.2%,M:14.8%,n:1440
C.australis	266.74M	C:81.3%[S:78.5%,D:2.8%],F:3.1%,M:15.6%,n:1440
G.max	1.1G	C:97.3%[S:39.5%,D:57.8%],F:0.6%,M:2.1%,n:1440
U.gibba	82Mb	C:76.8%[S:72.8%,D:4.0%],F:5.6%,M:17.6%,n:1440
V.vinifera	490M	C:95.8%[S:93.8%,D:2.0%],F:2.8%,M:1.4%,n:1440
O.sativa	373Mb	C:84.1%[S:82.8%,D:1.3%],F:6.5%,M:9.4%,n:1440
A.thaliana	125M	C:99.3%[S:98.3%,D:1.0%],F:0.3%,M:0.4%,n:1440
A.trichopoda	748 Mb	C:85.2%[S:81.7%,D:3.5%],F:6.0%,M:8.8%,n:1440
A.officinalis	1.3 G	C:75.2%[S:70.8%,D:4.4%],F:9.0%,M:15.8%,n:1440
A.comosus	526M	C:88.1%[S:81.5%,D:6.6%],F:4.2%,M:7.7%,n:1440
#BUSCO(Benchmarking Universal Single-Copy Orthologs: http://busco.ezlab.org)
#C：CompleteBUSCOs; S：Completeandsingle-copyBUSCOs; D：CompleteandduplicatedBUSCOs; F：FragmentedBUSCOs; M：Missing BUSCOs; n：TotalBUSCOgroupssearched

## Sheet:  S8
Supplementary Table S8. BUSCO annotation assessment of G.menghaiensis and 14 plants genome
Species	Size (Mbp)	BUSCO annotation assessment results
G.menghaiensis	862.84M	C:67.9%[S:65.7%,D:2.2%],F:4.8%,M:27.3%,n:1440
G.elata	1.06G	C:71.3%[S:68.7%,D:2.6%],F:2.9%,M:25.8%,n:1440
A.shenzhenica	349M	C:82.9%[S:80.3%,D:2.6%],F:5.6%,M:11.5%,n:1440
D.officinale	1.1G	C:79.7%[S:76.2%,D:3.5%],F:7.0%,M:13.3%,n:1440
P.equestris	1.06G	C:74.0%[S:70.2%,D:3.8%],F:11.2%,M:14.8%,n:1440
C.australis	266.74M	C:81.3%[S:78.5%,D:2.8%],F:3.1%,M:15.6%,n:1440
G.max	1.1G	C:97.3%[S:39.5%,D:57.8%],F:0.6%,M:2.1%,n:1440
U.gibba	82Mb	C:76.8%[S:72.8%,D:4.0%],F:5.6%,M:17.6%,n:1440
V.vinifera	490M	C:95.8%[S:93.8%,D:2.0%],F:2.8%,M:1.4%,n:1440
O.sativa	373Mb	C:84.1%[S:82.8%,D:1.3%],F:6.5%,M:9.4%,n:1440
A.thaliana	125M	C:99.3%[S:98.3%,D:1.0%],F:0.3%,M:0.4%,n:1440
A.trichopoda	748 Mb	C:85.2%[S:81.7%,D:3.5%],F:6.0%,M:8.8%,n:1440
A.officinalis	1.3 G	C:75.2%[S:70.8%,D:4.4%],F:9.0%,M:15.8%,n:1440
A.comosus	526M	C:88.1%[S:81.5%,D:6.6%],F:4.2%,M:7.7%,n:1440
#BUSCO(Benchmarking Universal Single-Copy Orthologs: http://busco.ezlab.org)
#C：CompleteBUSCOs; S：Completeandsingle-copyBUSCOs; D：CompleteandduplicatedBUSCOs; F：FragmentedBUSCOs; M：Missing BUSCOs; n：TotalBUSCOgroupssearched

## Sheet: S9
Supplementary Table S9. Summary of G.menghaiensis pseudomolecules
Chromosome	Length (bp)	Number of annotated genes
Chr0	92180417	1660
Chr1	70919431	1802
Chr2	72311734	1433
Chr3	57096446	1633
Chr4	59776650	1496
Chr5	59775044	1672
Chr6	54123854	909
Chr7	46377620	1147
Chr8	45745071	1258
Chr9	38401984	957
Chr10	37683191	869
Chr11	35097404	805
Chr12	33500099	849
Chr13	25294067	545
Chr14	16891397	55
Chr15	15338969	66
Chr16	12872042	30
Chr17	11975509	15
Unlocated	77502007	747
Total	862862936	17948

## Sheet: S10
Supplementary Table S10. Summary of G. menghaiensis genome assembly and annotation
genome assembly	number			size
Total Contigs		2341		859.11Mb
Contig N50		120		2.02Mb
Contig N90		526		263.13kb
Total scaffolds		1506		862.86Mb
Scaffold N50		7		54.12Mb
Scaffold N90		18		11.98Mb
Pseudochromosomes		18		785.36Mb (91.05%)
genome annotation
Repetitive sequences		0.6257		539.84Mb
Noncoding RNAs		6247		716.65kb
Protein-coding genes		15152 (84.42%)		249.31Mb
Genes in Pseudochromosomes		17201 (95.84%)		257.98Mb

[truncated: 26 more sheets: S11, S12, S13, S14, S15,  S16,  S17, S18, S19, S20, S21, S22, S23,  S24, S25,  S26,  S27, S28,  S29, S30 …]
